# Supplementary material for: Backward Walking Training Impacts Positive Effect on Improving Walking Capacity after Stroke: A Meta-Analysis
Source: Int J Environ Res Public Health. 2022 Mar 12;19(6):3370. doi: 10.3390/ijerph19063370 (PMC8956083; doi:10.3390/ijerph19063370)
Supplement: Supplementary file 1 [file ijerph-19-03370-s001.zip]

Archive with 1 entries (1 files):
- ijerph-1570360-supplementary.pdf
